# Supplementary material for: A Revised Design for Microarray Experiments to Account for Experimental Noise and Uncertainty of Probe Response
Source: PLoS One. 2014 Mar 11;9(3):e91295. doi: 10.1371/journal.pone.0091295 (PMC3949741; doi:10.1371/journal.pone.0091295)
Supplement: File S2 — (ZIP) [file pone.0091295.s002.zip]

Archive with 10 entries (9 files):
- ProgramsAndExampleDataset/
- ProgramsAndExampleDataset/average.cpp
- ProgramsAndExampleDataset/average.exe
- ProgramsAndExampleDataset/calibrate.cpp
- ProgramsAndExampleDataset/calibrate.exe
- ProgramsAndExampleDataset/concentration.cpp
- ProgramsAndExampleDataset/concentration.exe
- ProgramsAndExampleDataset/DocumentationSoftware.docx
- ProgramsAndExampleDataset/ExampleDataset.zip
- ProgramsAndExampleDataset/exp1_1_1raw.txt
