# Supplementary material for: A Revised Design for Microarray Experiments to Account for Experimental Noise and Uncertainty of Probe Response
Source: PLoS One. 2014 Mar 11;9(3):e91295. doi: 10.1371/journal.pone.0091295 (PMC3949741; doi:10.1371/journal.pone.0091295)
Supplement: File S2 — (ZIP) [file pone.0091295.s002.zip › ProgramsAndExampleDataset/exp1_1_1raw.txt]

A_67_P05181479	184.6739
A_67_P20444947	300.5581
A_67_P04577152	6376.69
A_53_P127264	37.15217
A_67_P18786248	672.4
A_67_P12224114	431.5
A_67_P18310054	167.0238
A_67_P08015604	59.11628
A_67_P11240157	6238.525
A_67_P12224755	182.6429
A_67_P18309446	398.7317
A_67_P04577302	1566.143
A_53_P174692	174.5476
A_67_P00412345	9506.25
A_67_P12223839	158.9744
A_67_P05034403	283.3636
A_67_P11240172	5171.238
A_67_P05034329	128.675
A_67_P00412307	6438.727
A_67_P07812103	97.19512
A_67_P00729977	221.7317
A_67_P18309667	174.7222
A_67_P03304837	334.3617
A_67_P20444967	769.3
A_67_P18309693	175.4222
A_67_P04577219	7360.476
A_67_P02249691	1779.023
A_67_P07812201	91.34091
A_67_P20444866	958.6383
A_67_P04359845	373.5227
A_67_P00126483	668.1429
A_67_P12223986	172.1463
A_67_P07237432	1985.512
A_67_P10773510	269.1489
A_67_P17050733	3867.262
A_67_P04577139	4269.86
A_67_P12224756	267.0465
A_67_P00126492	635.0476
A_67_P18309784	685.4878
A_67_P12223938	206.1282
A_67_P04179678	683.7727
A_67_P10384430	2698.568
A_67_P12224807	46.23913
A_67_P00254291	357.7727
A_67_P05034830	33.15385
A_67_P02249684	293.8889
A_67_P10384390	1257.977
A_67_P17050731	2919.047
A_67_P18309883	862.4524
A_67_P11240190	8183.977
A_67_P00254295	318.3478
A_67_P18309992	377.6098
A_67_P03802822	156.4524
A_53_P102504	168.8864
A_67_P03485043	200.6304
A_67_P20488928	269.3256
A_53_P163968	175.5106
A_67_P07812249	142.8298
A_67_P18309489	179.4091
A_67_P02249693	1424.727
A_67_P10384419	447.8372
A_67_P00412309	3977.244
A_67_P12224136	430.0455
A_67_P12223830	47.28571
A_67_P11240218	20529.16
A_53_P159880	241.9318
A_67_P07812014	95.34043
A_67_P02647600	114.2381
A_67_P07812033	165.2439
A_67_P04179654	1238.744
A_67_P04179657	1154.587
A_67_P02249658	715.186
A_67_P00412361	4043.186
A_67_P10773440	426.2105
A_67_P10384315	2399.857
A_67_P12224002	1072.386
A_67_P12224058	779.1136
A_67_P07237417	1264.659
A_67_P18310105	1156.854
A_67_P12223843	136.3171
A_67_P18309846	100.0227
A_67_P11240216	15929.83
A_67_P12224628	426.6087
A_67_P02647642	190.0682
A_67_P11239828	2410.256
A_67_P18309397	166.878
A_67_P10384390	1258.458
A_67_P02249690	18361.36
A_67_P00412389	4739.442
A_67_P12223992	148.5122
A_67_P10384319	1174.14
A_67_P17050773	1186.116
A_67_P07812247	638.2
A_67_P12224098	235.5319
A_67_P04577209	3059.614
A_67_P12224657	345.2
A_67_P17050728	334.0698
A_67_P05373571	148.3953
A_67_P05034425	209.4667
A_67_P10384223	1174.048
A_67_P07812203	229.6087
A_67_P12223850	84.80952
A_67_P07254829	429.9762
A_67_P18309470	717.0952
A_67_P12224100	215.5952
A_67_P03802818	48.68085
A_67_P12224035	63.78571
A_67_P12224009	77.86364
A_67_P12224033	121.3256
A_67_P17050596	3497.933
A_53_P105400	90.51282
A_67_P02647594	201.9778
A_67_P18309403	624.5349
A_67_P05034859	91.63415
A_67_P00412385	7617.085
A_67_P03802848	159.119
A_67_P17050761	1620.15
A_67_P18309799	162.0233
A_67_P07812326	87.04878
A_67_P07237352	2167.884
A_67_P11239885	8527.865
A_67_P20488890	6796.439
A_67_P11239845	10736
A_67_P07812080	707
A_67_P00412356	1162.047
A_67_P10773420	512.4318
A_67_P12223958	159.1818
A_67_P07812208	446.6829
A_67_P11239856	2725
A_67_P20444927	400.8
A_67_P11240108	10445.41
A_67_P03304838	350.25
A_67_P00503255	189.25
A_67_P00412367	4256.023
A_67_P07237395	2008.86
A_53_P143810	74.84091
A_67_P10773529	440.8864
A_67_P04577230	1616.341
A_67_P10384272	1014.302
A_67_P18309763	261.6667
A_67_P00126479	255.9744
A_67_P07021072	268.5814
A_67_P18309661	153.6047
A_67_P03304820	704.4186
A_67_P17050552	2683.273
A_67_P03304812	172.2143
A_67_P20444866	895.5814
A_67_P12224017	53.11905
A_67_P18310090	460.1
A_67_P02647657	152.4634
A_67_P03304801	164.4048
A_67_P05034800	72.93333
A_67_P08492941	127.6977
A_67_P05034789	114.2381
A_67_P00412335	1255.886
A_67_P17050674	1235.105
A_53_P162845	62.31818
A_67_P05034418	63.88636
A_67_P10384236	1428.163
A_67_P10384414	528.5238
A_67_P18309783	942.4773
A_67_P18786213	1025.585
A_67_P05271591	150.6977
A_67_P18309994	180.6667
A_67_P02647564	44.85714
A_67_P17050637	769
A_67_P12224676	148.7111
A_67_P18309437	363.3617
A_67_P05034809	86.4
A_67_P02647635	112.2174
A_67_P05034363	165.6383
A_67_P07812208	493.561
A_67_P10384359	361.2683
A_67_P03304833	228.5333
A_67_P12224007	126.913
A_67_P10384396	724.0244
A_67_P18310082	5117.368
A_67_P10384369	543.2051
A_67_P10773485	603.3721
A_67_P08756299	173.3
A_67_P10384469	408.7561
A_67_P05034820	95.72093
A_67_P04577261	3741.548
A_67_P12224038	147.2791
A_67_P18310120	121.2093
A_67_P07237488	806.3261
A_67_P11240050	7632.186
A_67_P11239982	7966.561
A_67_P12224686	161.3333
A_67_P03802836	87.31915
A_53_P116053	70.46341
A_67_P12223851	189.1707
A_67_P12223856	106.641
A_67_P04577164	10028.26
A_67_P12223960	1345.317
A_67_P18309824	272.6667
A_67_P18309689	248.75
A_67_P12224684	70.62222
A_67_P00412273	7900.915
A_67_P10384312	844.0909
A_67_P12224835	228.75
A_67_P07237340	2165.023
A_67_P00412379	1223.978
A_67_P03802867	112.4872
A_67_P18309934	108.9756
A_67_P12224123	5427.405
A_67_P10384371	1688.19
A_67_P10384302	1175.136
A_67_P02647654	108.7955
A_67_P04359827	293.3478
A_67_P18310094	243.3778
A_53_P100398	231.3953
A_67_P10384433	1760.244
A_67_P10384358	579.4419
A_67_P18309841	37.40426
A_67_P10384447	699.775
A_67_P07237389	2237.93
A_67_P07812113	81.95238
A_67_P18309771	252.0732
A_67_P11240121	5261.889
A_67_P05034375	128.2727
A_67_P08015600	156.3415
A_67_P08288335	346.814
A_67_P12224887	201.5778
A_67_P07812139	145.4545
A_67_P18309424	769.0476
A_67_P01409441	210.6905
A_67_P11240218	19548.12
A_67_P18309910	149.5476
A_67_P12224039	107.5122
A_67_P17050650	2527.935
A_67_P08756343	494.9556
A_67_P17050507	3741.133
A_67_P10773473	440.1163
A_67_P05181479	230.3488
A_67_P12224789	865.7381
A_67_P12223901	831
A_67_P02647663	137.3902
A_67_P18309614	3360.195
A_67_P18309953	228.1429
A_67_P02647593	185.125
A_67_P18309396	589.3171
A_67_P18309967	1150.952
A_67_P10384414	650
A_67_P00503255	238.9773
A_67_P17050768	1877.128
A_67_P08756356	501.5476
A_67_P10384301	1243.75
A_67_P05034413	188.2093
A_67_P12224155	582.4186
A_67_P10384305	1732.841
A_67_P12223915	145.0889
A_67_P18309659	155.6429
A_67_P20444960	2887.692
A_67_P18309932	104.5641
A_67_P07812044	302.6667
A_67_P04179705	1623.894
A_67_P12223857	110.55
A_67_P11239807	6118.854
A_67_P18309957	390.7561
A_67_P12224006	69.90476
A_67_P17050759	2301.116
A_67_P02249685	850.6222
A_67_P04179636	309.1522
A_67_P03802838	66.06383
A_67_P02647664	132.2632
A_67_P11239868	2461.977
A_67_P07237352	2318.636
A_67_P18310077	2802.5
A_67_P17050550	1858.804
A_67_P00729937	54.68889
A_67_P17050702	1438.093
A_67_P18309874	99.09524
A_67_P12224758	584.0426
A_67_P11240036	14958.33
A_67_P10384334	1902.349
A_67_P02647572	88
A_67_P20488927	113.9318
A_67_P00729940	39.3125
A_67_P04577168	2422.512
A_67_P18309707	189.7273
A_67_P20444940	568.7143
A_67_P12224707	105.4878
A_67_P02647679	56.68889
A_67_P12224100	166.0851
A_67_P12224766	166.4773
A_67_P18309921	344.0476
A_67_P03304801	154.2128
A_67_P05034852	203.6444
A_67_P18309431	804.2
A_67_P02647558	97.97619
A_67_P10773502	359.275
A_67_P04577164	8845.953
A_67_P09003505	92.57143
A_67_P08756380	238.8837
A_67_P07237416	3796.326
A_67_P17050495	5669
A_67_P11240180	8805.128
A_67_P18309566	134.6667
A_67_P18309575	147.4091
A_67_P07237452	1037.733
A_67_P12224143	543.6829
A_67_P12224796	515.6667
A_67_P11239792	10084.29
A_67_P18310005	205.9318
A_67_P18309840	90.22222
A_67_P12224757	185.1905
A_67_P12224060	1565.605
A_67_P18786249	874.3261
A_67_P04128722	252
A_67_P11240018	6454.818
A_67_P07812288	181.2
A_67_P05034782	96.84444
A_67_P18309691	277.1081
A_67_P17050674	1505.634
A_67_P11240121	5140.643
A_67_P11240039	5552.5
A_67_P05034873	161.4565
A_67_P20488945	113.881
A_67_P10773426	491.4773
A_67_P18309672	174
A_67_P18309594	238.2381
A_67_P17050534	10357.75
A_67_P05034337	205.2895
A_67_P12224111	1233.86
A_67_P04359812	328.2927
A_67_P11239956	3511.614
A_67_P18309940	199.6977
A_67_P11239805	9492.69
A_67_P11240077	4447.841
A_67_P12223989	231.9524
A_67_P11240188	3252.738
A_67_P02249653	3962.725
A_67_P18309779	148.1395
A_67_P11240205	6734.364
A_67_P17050599	1479.725
A_67_P00254298	1214.093
A_67_P03304832	703.1628
A_67_P07812067	183.093
A_67_P18309572	323.5116
A_67_P05034334	283.4048
A_67_P07812284	198.7234
A_67_P02647619	590.3659
A_67_P18309656	128.0233
A_67_P07812280	195.0652
A_67_P12224744	215.7674
A_67_P04179637	596.6047
A_67_P12224035	63.74419
A_67_P07237332	1010.955
A_67_P11239841	3001.667
A_67_P03410460	93.51064
A_67_P17050728	352.9783
A_67_P18786242	687.9773
A_67_P17050660	6650.667
A_67_P07237384	2313.977
A_67_P11240101	5670.103
A_67_P00412308	6093.196
A_67_P17050617	2355.545
A_67_P05034452	176.6957
A_67_P05034407	106.2558
A_67_P11239889	7644.787
A_53_P105205	114.4146
A_67_P08756302	395.6458
A_67_P07812339	357.6047
A_67_P18310005	206.2979
A_67_P00412354	6292.477
A_67_P11239797	7165.409
A_67_P20488899	8462.386
A_67_P07812298	588.1111
A_67_P02249700	120.5
A_67_P04577211	2779.07
A_67_P18309912	141.4545
A_67_P00126459	733.4651
A_67_P18309583	252.6512
A_67_P20444862	1493.727
A_67_P10384369	579.3256
A_67_P18309713	1099.95
A_67_P07812202	82.53488
A_67_P07237391	2453.273
A_67_P20444888	685.7045
A_53_P110782	252.4681
A_67_P00729979	33.78571
A_67_P05600448	179.8333
A_67_P12224690	156.4091
A_67_P20444995	415.2444
A_67_P02647714	76.84783
A_67_P05034443	238.2051
A_53_P123556	59.63415
A_67_P05034381	207.3953
A_67_P10773471	886.7273
A_67_P17050702	1293.25
A_67_P04577295	4671.93
A_67_P10773535	147.5349
A_67_P12224038	143.8182
A_67_P18309703	207.4091
A_67_P10773511	201.9773
A_67_P10384451	1174.795
A_67_P18309787	386.5476
A_67_P10773434	325.65
A_67_P12224077	294.4048
A_67_P11240199	8373.826
A_67_P02647620	221.0714
A_67_P20444880	352.5366
A_67_P12223857	93.56522
A_67_P10384449	319
A_67_P20444888	620
A_67_P12223836	691.3171
A_67_P00729968	70.95652
A_67_P12224743	240.5814
A_67_P07812210	169.2326
A_67_P12224758	539.75
A_67_P04577264	3979.116
A_67_P18310028	479.5556
A_67_P02647552	114.9762
A_67_P10773502	356.6383
A_67_P11240128	1583.34
A_67_P18310091	343.1064
A_67_P18309548	140.4878
A_67_P10773462	356.5366
A_67_P00412290	1526.273
A_67_P10773393	231.7442
A_67_P02647651	301.3415
A_67_P07237455	2230.805
A_67_P20444950	761.1522
A_67_P00412387	4891.279
A_67_P04577138	10064.73
A_67_P18309412	487.6739
A_67_P11239818	2916.766
A_67_P12224152	149.4348
A_53_P137138	3504.163
A_67_P04577188	2752.558
A_67_P12223919	390.4681
A_67_P08756302	375.9512
A_67_P18309851	170.5476
A_53_P158145	58.86364
A_67_P06294682	118.2558
A_67_P00254298	1138.574
A_67_P18310044	215
A_67_P02647544	112.2619
A_67_P20488905	6863.409
A_67_P10773394	394.5652
A_67_P03304791	776.9524
A_67_P18310079	55.07317
A_67_P04577324	3544.244
A_67_P02647714	72.63415
A_67_P05034424	103.9268
A_67_P00254298	975.3415
A_67_P02249649	353.1957
A_67_P17050687	2212.048
A_67_P12224876	227.6905
A_67_P04577315	8322.75
A_67_P10384372	1115.093
A_67_P20444873	2290.955
A_67_P07237442	1848.295
A_67_P05034446	529.381
A_67_P05034455	234.4048
A_67_P03802818	49.86364
A_67_P11239975	16360
A_67_P04577318	5137.523
A_67_P02249666	471.9524
A_67_P07812079	412.2093
A_67_P07812250	263.25
A_67_P10384274	1558.622
A_67_P08492941	120.814
A_67_P07812008	53.23256
A_67_P07812143	101.9762
A_67_P10384429	1250.721
A_67_P18309866	173.3043
A_67_P07812340	175.3913
A_67_P10384312	856.1364
A_67_P11239828	2216.773
A_67_P07812274	162.7073
A_67_P02249660	2991.302
A_67_P18309421	711.5682
A_67_P12224807	43.62222
A_67_P07237475	1557.273
A_67_P18309950	305.9767
A_67_P05650721	331.7907
A_67_P20444926	505.5217
A_67_P11240149	2152.905
A_67_P05034836	68.75
A_67_P00412275	3103.333
A_67_P12224822	196.8958
A_67_P02647568	151.0233
A_67_P11240058	4659.523
A_67_P11239892	5106.75
A_67_P12224085	142.3636
A_67_P11239949	4891.75
A_67_P02647673	125.4773
A_67_P17050695	3128.578
A_67_P08015601	53.04762
A_67_P00126490	2635.773
A_67_P02647601	119.7955
A_67_P04359828	465.8409
A_67_P07237428	1717.047
A_67_P10384444	1132.545
A_67_P11240108	12665.91
A_67_P17050575	1091.089
A_67_P10384414	637.6512
A_67_P18309834	159.9773
A_67_P18309909	96.08696
A_67_P03304850	52.2766
A_67_P11240044	5100.077
A_67_P04909918	241.5581
A_67_P18786224	1202.111
A_67_P07237510	227.2553
A_67_P04179649	1119.477
A_67_P07950163	102.3333
A_67_P12223875	1229.31
A_67_P04359847	269.9762
A_67_P10384320	1755.952
A_67_P17050790	918.1395
A_67_P18310102	626.9318
A_67_P04079212	574.5682
A_67_P12224860	196.3902
A_67_P18309703	248.5217
A_67_P05034390	149.95
A_67_P06641454	171.7317
A_67_P20444943	843.9535
A_67_P10773443	189.5625
A_67_P00254292	338.4468
A_67_P00729939	32.6383
A_67_P12224668	227.2857
A_67_P11239994	4659.279
A_67_P05034362	424.814
A_67_P18309706	145.9333
A_67_P00412365	2329.326
A_67_P08756326	605.1489
A_67_P08756305	440.4651
A_67_P07812260	157.25
A_67_P07237398	1167.614
A_67_P18786278	949.4565
A_67_P02249675	2239.652
A_67_P04577264	4146.422
A_67_P20444895	1053.833
A_67_P04179633	4080.39
A_67_P18309507	776.8913
A_53_P124334	105.0455
A_67_P12224036	31.18605
A_67_P10384439	360.8864
A_67_P12224768	772.5366
A_67_P12224844	195.5778
A_67_P07812051	241.4545
A_67_P11240144	8882.163
A_67_P04577215	3846.349
A_67_P18309658	270.5581
A_67_P11240116	4251.163
A_67_P12223989	221.7059
A_67_P18309401	178.4048
A_67_P18309645	469.2439
A_67_P03802843	73.66667
A_67_P17050716	3571.143
A_67_P18309464	269.25
A_67_P18309802	304.9048
A_67_P17050615	2637.667
A_53_P101463	90.93478
A_67_P12224723	466.1364
A_67_P10384294	2124.595
A_67_P17050768	1493.317
A_67_P04359840	292.05
A_67_P05034447	404.2564
A_67_P10384382	994.1591
A_67_P10384322	1015.273
A_67_P11240127	3861.659
A_67_P02249653	3234.932
A_67_P03304839	568.878
A_67_P07879814	183.6667
A_67_P00412263	1336.333
A_67_P18309965	164.6889
A_67_P17050766	1068.8
A_67_P18309955	285.0233
A_67_P18309407	330.25
A_67_P00412383	2211.667
A_67_P18786235	522.825
A_67_P03304786	564.8571
A_67_P18309749	169.7447
A_67_P10384296	716.6667
A_67_P18309931	142.3256
A_67_P03304785	514.9302
A_67_P05034436	355.439
A_53_P137686	397.1591
A_67_P04179721	450.2826
A_67_P18310063	668.0667
A_53_P148416	240.2609
A_67_P18310050	204.4634
A_67_P18310032	128.8913
A_67_P12224122	1436.689
A_67_P20488945	107.3864
A_67_P00412390	3955.468
A_53_P119419	78.47727
A_67_P12223859	160.1556
A_67_P04920737	97.72727
A_67_P10384247	1013.047
A_67_P18309879	348.8261
A_67_P17050474	2488
A_67_P18310084	181.4318
A_67_P00729953	114.0263
A_67_P12224739	571.4091
A_67_P11239984	6015.682
A_67_P18309560	103.6429
A_67_P18309768	175.8889
A_67_P18310016	390.225
A_67_P18310040	157.5
A_67_P02647606	1248.923
A_67_P17050727	7024.15
A_67_P07812119	1053.825
A_67_P07812188	134.3256
A_67_P11240103	7872.548
A_67_P07237369	1378.524
A_67_P11240134	10173.76
A_67_P18309492	326.8293
A_67_P11239856	3208.905
A_67_P10384208	1915.977
A_67_P00729979	33.33333
A_67_P10384358	593.8409
A_67_P12223955	164.9286
A_67_P18786246	896.4783
A_67_P00254293	275.7907
A_67_P10773501	554.907
A_67_P11240007	15361.96
A_67_P11239967	10480.16
A_67_P18309571	308.9583
A_67_P11240114	8030.512
A_67_P10773487	827.325
A_53_P164234	108.6667
A_67_P12224846	190.9091
A_67_P10384482	927.8636
A_67_P12223923	373.2619
A_67_P18310001	138.3023
A_67_P00412342	3097.341
A_67_P17050687	2537.978
A_67_P17050701	1507.333
A_67_P04577187	7147.234
A_67_P20488899	8309.326
A_67_P10773490	181.2162
A_67_P02647727	125.375
A_67_P18786254	360.5455
A_67_P04179716	1409.864
A_67_P08472185	237.7073
A_67_P18310018	460
A_67_P18310032	158.9302
A_67_P10773502	396.8372
A_67_P00412368	8089.721
A_67_P12224727	245.5122
A_67_P00254286	211.925
A_67_P12224679	78.2766
A_67_P07812315	120.1395
A_67_P20488839	70.51111
A_67_P18309607	341.119
A_67_P18309964	395.5435
A_67_P17050572	1964.022
A_67_P12224071	580.6585
A_67_P10773493	176.5122
A_67_P02647639	95.69048
A_67_P20444923	349.814
A_67_P12224056	250.275
A_67_P18309624	88.93023
A_67_P00412267	506.9167
A_67_P02647687	74.3125
A_67_P17050780	2935.488
A_67_P20444915	862.0909
A_67_P00729937	55.88095
A_67_P02647750	325.7609
A_67_P18309498	86.63043
A_67_P04179612	912.6905
A_67_P07237465	2269.667
A_67_P18309673	478.7045
A_67_P11239872	7762.091
A_67_P11239852	1490.927
A_67_P07237463	2417.708
A_67_P02647731	173.3077
A_67_P07812067	158.725
A_67_P18310034	1814.31
A_67_P10773423	220.0909
A_67_P10773425	500.7805
A_67_P11239914	3566.476
A_67_P12224009	76.45652
A_67_P03304828	258.9783
A_67_P07812147	217.7105
A_67_P07237452	984.913
A_67_P18786278	834.3902
A_67_P17050602	6017.822
A_67_P00412306	14943.16
A_67_P11240138	10625.2
A_67_P04577225	3278.256
A_67_P18309821	99.56818
A_67_P18309803	431.5476
A_67_P07237371	1925.651
A_67_P10384434	1768.19
A_67_P12223985	353.85
A_67_P04577236	7327.511
A_67_P11240194	26420.4
A_67_P18309765	257.7674
A_67_P10384229	2287.707
A_67_P07237511	393.7381
A_67_P12223904	103.0238
A_67_P18310088	924.0732
A_67_P18309724	124.6222
A_67_P05034428	277.7619
A_67_P03802828	42.19048
A_67_P17050608	3666.512
A_67_P07812300	169.8636
A_53_P130489	179.5238
A_67_P18309876	1262.756
A_67_P02647690	220.3333
A_67_P11240201	10859.33
A_67_P04179642	693.65
A_67_P07812083	589.2439
A_67_P20488851	77.40426
A_67_P17050724	10802.97
A_67_P05034876	89.73333
A_67_P11240222	8029.091
A_67_P18309426	835.0851
A_67_P10773420	615.4359
A_67_P00729932	65.61702
A_67_P03304797	457.7209
A_67_P07237488	961.1556
A_67_P18309838	242.0488
A_67_P11240062	4081.609
A_67_P02647665	184.9111
A_53_P153143	123.0698
A_67_P07812132	1788.78
A_67_P17050633	9263.634
A_67_P17050697	3262.81
A_67_P18309488	185.4565
A_67_P07237391	2618.78
A_67_P11240130	9669.889
A_67_P20444879	218.4318
A_67_P18309852	913.5854
A_67_P17050570	1033.143
A_67_P12224711	263.8636
A_67_P18309603	543.6905
A_67_P07812134	145.8864
A_67_P18786188	306.8095
A_67_P07812338	331
A_67_P17050617	2410.935
A_67_P07812315	124.95
A_67_P11239886	11045.85
A_67_P18310112	808.2093
A_67_P10384285	1552.186
A_67_P04577303	5231.86
A_67_P18309536	402.8409
A_67_P18309658	286.4583
A_67_P18309566	170.7917
A_67_P04577128	8574.689
A_67_P00729955	108.5455
A_67_P02647660	156.5682
A_67_P12224699	151.4651
A_67_P11239795	4182.182
A_67_P05034880	198.8605
A_67_P00126493	1557.114
A_67_P10384302	1213.435
A_67_P00412325	1187.756
A_67_P18310043	382.2727
A_67_P17050657	2369.209
A_67_P02647767	147.8864
A_67_P11240028	7822
A_67_P17050681	6286.478
A_67_P04179721	548.1111
A_67_P20488911	8917.523
A_67_P20444994	1777.07
A_67_P05085283	178.3095
A_67_P04179704	821
A_67_P20444993	407.1591
A_67_P05034461	691.6136
A_67_P00412356	1277.317
A_67_P18309743	151.05
A_67_P04577250	2826.095
A_67_P18309647	178.8293
A_67_P10384356	2447.273
A_67_P20444911	1167.262
A_67_P00412309	3504.489
A_67_P12224846	201.3043
A_67_P17050762	4046.073
A_67_P18310037	276.9286
A_67_P18786237	611.2162
A_67_P18786246	717.4524
A_67_P18309442	323.3864
A_67_P02647696	365.5854
A_67_P07812175	84
A_67_P10384461	1151.825
A_67_P10384207	786.5122
A_67_P11240128	1406.1
A_67_P12224106	807.093
A_67_P11239955	3747.5
A_67_P18309723	363.0455
A_67_P12224879	71.93333
A_67_P07237453	433.5714
A_67_P12223942	250.8
A_67_P11240024	9018.457
A_67_P11240163	5513.465
A_67_P10384373	1238.047
A_67_P20488898	2545.409
A_67_P12224812	177.25
A_67_P12224056	244.325
A_67_P18309606	360.0455
A_67_P03802814	58.95455
A_67_P02647590	376
A_67_P00412383	2257.231
A_67_P04359854	775.2045
A_67_P11239963	3803.462
A_67_P17050620	1070.744
A_67_P12224152	143.5217
A_67_P18786265	251.4091
A_67_P07237382	2666.578
A_67_P00412273	7543.795
A_67_P00126455	801.6047
A_67_P18309988	505.2857
A_67_P07812137	84.93023
A_67_P07237435	3512.857
A_67_P05034372	190.5
A_67_P18309649	299.4222
A_67_P10773524	223.7619
A_67_P05760010	192.2051
A_67_P08850746	237.0465
A_67_P02647760	110.3333
A_67_P20488847	231.6364
A_67_P03304795	254.3721
A_67_P11240055	7667.455
A_67_P18309708	320.1957
A_67_P07812111	142.4634
A_67_P02249678	1895.067
A_67_P04179670	1528.143
A_67_P18309390	1086.548
A_67_P10773439	281.7073
A_67_P11240021	1248.093
A_67_P00126481	2372.465
A_67_P03304803	445.025
A_67_P20444979	1106.25
A_67_P11239875	7602.5
A_67_P08756368	176.2821
A_67_P18786183	1257.932
A_67_P12224055	425.0682
A_67_P03304818	232.093
A_67_P18309648	826.7907
A_67_P02249651	1266.098
A_67_P07812215	172.8333
A_67_P03802806	57.44681
A_67_P07237423	1327.591
A_67_P08756383	625.0851
A_67_P11240220	3004.045
A_67_P17050785	664.9
A_67_P07812137	80.47917
A_67_P11239888	5916.511
A_53_P153143	131
A_67_P07812166	455.3721
A_67_P12224818	119.9149
A_67_P07812148	307.95
A_67_P12223943	378.7442
A_67_P18309946	280.3256
A_67_P18309936	412.9286
A_67_P12223878	83.6383
A_67_P18309739	432.3721
A_67_P10384306	687.0682
A_67_P04443869	373.7442
A_67_P04577211	3024.256
A_67_P00126461	514.6512
A_67_P18310069	402.6977
A_67_P05034433	151.6977
A_67_P00126456	399.8182
A_67_P00412379	1332.122
A_53_P169573	187.9556
A_67_P07237447	1170.659
A_67_P08756346	1254.255
A_67_P12224854	966.8158
A_67_P12223950	316.3714
A_67_P11240057	8936.526
A_67_P11239881	5007.674
A_67_P12224052	281.4889
A_67_P18309704	537.5
A_53_P117361	158.5682
A_67_P12224817	141.5714
A_67_P10384241	1507.957
A_67_P00254283	285.0732
A_67_P07812299	146.2558
A_67_P00466666	113.2128
A_67_P07237431	1504.024
A_67_P12223948	345.4348
A_67_P00729959	188.6585
A_67_P17050720	1095.25
A_67_P07812021	139.8667
A_67_P18309612	225.0222
A_67_P11240204	2992.048
A_67_P00412352	6272.37
A_67_P07812128	221.1087
A_67_P11239867	1671.024
A_67_P10384332	871.1778
A_67_P20444939	700.2045
A_67_P04179708	1182.023
A_67_P02647646	152.4884
A_67_P17050625	2441.867
A_67_P18310010	175.5897
A_67_P08595392	214.6667
A_67_P10384254	692.6216
A_67_P20488947	404.3023
A_67_P04179725	302.075
A_67_P04079212	478.925
A_67_P17050764	2990.2
A_67_P12223829	108.7619
A_67_P00707650	110.1591
A_67_P18309692	339.119
A_67_P11240207	2142.405
A_67_P12224087	273.3171
A_67_P03410460	79.2093
A_67_P06203202	141.4634
A_67_P18786184	165.3636
A_67_P07237384	1864.667
A_67_P10384309	2050.026
A_53_P160365	54.73913
A_67_P18310010	148.1333
A_67_P00412318	4506.34
A_67_P04179682	745.8696
A_67_P12224783	69.70732
A_67_P18786266	320.9535
A_67_P00254292	318.3778
A_67_P10773511	212.8636
A_67_P11239979	6506.159
A_67_P12223975	922.925
A_67_P04577164	9297.857
A_67_P17050769	1500.023
A_67_P10384231	151.0222
A_67_P12224801	1823.568
A_67_P11239901	5274.784
A_67_P10773396	1396.833
A_67_P11239938	4113.17
A_67_P12223998	336.5349
A_67_P07237388	1428.227
A_67_P10773443	179.4103
A_67_P12223974	142.0238
A_67_P00729963	214.8864
A_67_P18309833	223.9767
A_67_P18310025	611.2045
A_67_P12223972	218.725
A_67_P05034820	94.71429
A_67_P11240152	4930.93
A_67_P18309972	179.4878
A_67_P11239884	5944.395
A_67_P11240120	7139.2
A_67_P02249660	3143.957
A_67_P10384363	1211.366
A_67_P00254288	398.7907
A_67_P20444932	274.619
A_67_P02249704	760.15
A_67_P11239884	6104.31
A_67_P03294369	301.7
A_67_P18309665	884.0476
A_67_P18309573	106.5957
A_67_P18309828	106.0976
A_67_P07812300	166.3043
A_67_P12224058	751.3415
A_67_P11240157	7874.024
A_67_P10773501	581.7045
A_67_P00412301	3012.844
A_67_P00729964	27.84783
A_67_P20444995	516.8605
A_67_P17050755	2187.442
A_67_P05034810	277.4634
A_67_P18310047	195.9091
A_53_P139743	230.5455
A_67_P20444952	2412.256
A_67_P10384377	1564.933
A_67_P07812123	712.9333
A_67_P18309759	162.9091
A_67_P10773470	309.4146
A_67_P00729967	60.8125
A_67_P17050613	4984
A_67_P20444978	567.5778
A_67_P08756360	434.5556
A_53_P116053	80.43478
A_67_P04079212	603.9783
A_67_P12224022	152.9348
A_67_P04904092	391.8205
A_67_P17050753	2139.455
A_67_P20444911	1322.636
A_67_P17050580	2529.047
A_67_P07812071	491.875
A_67_P02647552	152.1778
A_67_P12224133	1204.333
A_67_P02647727	129.125
A_67_P18309826	103.7073
A_67_P18309748	260.2791
A_67_P07237366	2325.106
A_67_P00549995	191.3636
A_67_P17050750	1723.851
A_67_P18309514	192.7391
A_67_P05034419	191.3409
A_53_P116277	375.7907
A_67_P20444889	1140.659
A_67_P11240031	3533.767
A_67_P12223905	132
A_67_P10384265	520.5
A_67_P05034380	147.6744
A_67_P18309975	156.2439
A_67_P17050554	3947.383
A_67_P07812162	161.5128
A_67_P11239795	4068.814
A_67_P18309565	494.4048
A_67_P11239944	10882.26
A_67_P18309434	488.9268
A_67_P05963217	170.2609
A_67_P05034351	118.2045
A_67_P12224801	1934.786
A_67_P12224680	64.40426
A_67_P00126476	1341.682
A_67_P10773433	514.75
A_67_P10773455	497.5957
A_67_P00412261	4965.714
A_67_P18309901	950.4884
A_67_P20488859	3450.429
A_67_P10773475	715.8095
A_67_P03304813	83.71429
A_67_P20488854	25921.42
A_67_P12224782	1521.22
A_67_P02647594	186.093
A_67_P10384285	1193.025
A_67_P17050546	2168.186
A_67_P18309864	589.3171
A_67_P20445010	387.4524
A_67_P07812261	132.3659
A_67_P20444897	181.4146
A_67_P00729931	86.2439
A_67_P07237351	1496.25
A_67_P11240001	3780.818
A_67_P20444999	715.093
A_67_P18309419	201.3902
A_67_P09565695	114.3256
A_67_P17050608	3143.636
A_67_P11240124	1970.413
A_67_P07812325	60.68889
A_67_P12224699	124.6591
A_67_P10384459	743.4
A_67_P10773539	98.07143
A_67_P00729979	35.275
A_67_P04577276	4721.854
A_67_P07812122	146.9787
A_67_P07812144	90.58333
A_67_P07237435	3321.689
A_67_P12224802	1012.404
A_67_P10773458	686.3617
A_67_P10384474	2188.591
A_67_P05034815	388.413
A_67_P08375163	139.1667
A_67_P10384307	1486.068
A_67_P07812245	148.3913
A_67_P12224867	134.1277
A_67_P20488913	5341.023
A_67_P10384423	807.85
A_67_P11239807	6117.711
A_67_P12223867	178.7857
A_67_P12224077	359.093
A_67_P11240032	9016.636
A_67_P11240017	616.0732
A_67_P12224853	135.1163
A_67_P17050779	2268.523
A_67_P02647558	104.75
A_67_P18309511	3535.302
A_67_P07237410	3630.146
A_67_P07812322	124.3409
A_67_P02647549	381.1429
A_67_P00729936	36.325
A_67_P11239829	3696.756
A_67_P17050772	2987.66
A_67_P02647606	1043.341
A_67_P02647598	232.4186
A_67_P05034352	244.3023
A_67_P12223885	68.42553
A_67_P11239913	3128.442
A_67_P00729940	36.86364
A_67_P11239899	4695.818
A_67_P11239949	5052.395
A_67_P10384370	156.6458
A_67_P17050557	1944.047
A_67_P07237475	1578.238
A_67_P02647631	79.97778
A_67_P04577177	823.4286
A_67_P03802862	267
A_67_P10773479	738.4565
A_67_P12224704	180.6667
A_67_P18309469	625.1395
A_67_P20488942	37.51163
A_67_P02249658	713.9787
A_67_P11240159	2189.711
A_67_P18309675	923.5
A_67_P18309402	251.6
A_67_P10384358	618.619
A_67_P11239831	9330.636
A_67_P07237453	542.6047
A_67_P11240132	14153.07
A_67_P02647758	153.75
A_67_P20488940	183.1667
A_67_P18309775	122.0227
A_67_P17050657	2577.935
A_67_P10773446	703.1163
A_67_P18309400	714.4167
A_67_P11239936	6703.068
A_53_P130809	109.4634
A_67_P18310070	126.9268
A_67_P17050708	930.1304
A_67_P07812116	329.8824
A_67_P11240075	6228.349
A_67_P07812240	172.2791
A_67_P10384484	2386.044
A_67_P10384267	823.3191
A_67_P11239911	11680.28
A_67_P11240125	5018.886
A_67_P10773473	438.2381
A_67_P12223917	219.5909
A_67_P08506021	182.2979
A_67_P12224663	189.6842
A_67_P00729926	208.8571
A_67_P18309540	4455.31
A_67_P18310106	240.0789
A_67_P02249654	1310.854
A_67_P02647723	121.1951
A_67_P06651415	162.6
A_67_P20445016	470.6818
A_67_P10773442	248.3158
A_67_P20445021	189.5349
A_67_P04359836	145.2619
A_67_P12224734	338.825
A_67_P12224005	71.79545
A_67_P20444916	457.1556
A_67_P12223848	99
A_67_P11239985	7924.854
A_67_P04179710	577.1489
A_67_P05034799	898.5263
A_67_P17050492	2563.19
A_67_P18309766	243.2619
A_67_P11240104	5805.195
A_67_P10773413	492.2051
A_67_P18309670	218.4468
A_67_P18786258	929.0455
A_67_P17050628	3734.698
A_67_P12224739	524.3659
A_67_P12224073	94.7561
A_67_P02647737	66.83721
A_67_P04577201	3858.8
A_67_P20444888	599.3556
A_67_P20444937	727.3684
A_67_P18309688	118.7955
A_67_P18786191	1468.644
A_67_P18309486	205.1818
A_67_P18309647	171.9773
A_67_P12224741	852.1351
A_53_P121868	108.6279
A_67_P17050690	1938.727
A_67_P09482830	121.413
A_67_P04577276	4495.875
A_67_P18309629	494.6842
A_67_P12224529	257.0476
A_67_P11239816	8564.625
A_67_P18309554	176.4565
A_67_P11239887	1928.69
A_67_P18309663	443.119
A_67_P02647551	105.6341
A_67_P20444870	4438.927
A_67_P07812326	92.12195
A_67_P10384265	475.9524
A_67_P11239997	6934.024
A_67_P12224744	180.2381
A_67_P02647709	433.5
A_67_P17050606	2706.644
A_67_P07812039	135.1707
A_67_P18309683	682.7692
A_67_P00412287	829.0455
A_67_P10384479	520.1136
A_67_P00729955	118.186
A_67_P18309413	772.4186
A_67_P07812268	192.2927
A_67_P18309553	606.1538
A_67_P18309868	373.3023
A_67_P05034319	112.1136
A_67_P10384399	2675.465
A_67_P02647666	78.46667
A_67_P04577147	6422.05
A_67_P18309753	148.0444
A_67_P17050534	9915.905
A_67_P02647608	455.875
A_67_P11240176	6477.214
A_67_P07812014	76.23256
A_67_P18786240	279.5333
A_67_P10773540	295.6667
A_67_P17050668	1359.095
A_67_P12224755	195.5581
A_67_P12224716	90.06383
A_67_P04359842	382.4884
A_67_P12224671	196.2
A_53_P109710	87
A_67_P10384370	157
A_67_P02647767	167.4318
A_67_P18309981	125.2143
A_67_P12224502	434.4186
A_67_P10384319	1089.979
A_67_P11239912	4866.511
A_67_P12224798	296.9024
A_67_P18309602	291.4091
A_67_P02647689	167.6522
A_67_P17050507	3641.37
A_67_P03802870	188.5116
A_67_P12224114	573.5682
A_67_P12224703	162.7174
A_67_P03802864	1256.512
A_67_P11240146	2584.698
A_67_P12223862	220.5909
A_67_P05034360	134.4318
A_67_P17050739	5172.068
A_67_P12224825	94.19149
A_67_P05034825	233.5319
A_67_P11240047	8858.929
A_67_P03304791	795.2826
A_67_P00412279	6197.953
A_67_P12224775	386.3696
A_67_P12224659	1419.409
A_67_P04149994	198.4545
A_67_P07237327	1185.119
A_67_P10384351	689.1591
A_67_P04179614	900.3256
A_67_P04179707	1434.023
A_67_P17050821	1320.093
A_67_P10773455	555.6744
A_67_P12224697	104.7561
A_67_P02647619	609.5366
A_67_P17050769	1726.167
A_67_P12224116	966.75
A_67_P03304811	254.5556
A_67_P11240131	9977.674
A_67_P17050566	2249.651
A_67_P10384445	1056.688
A_67_P07237452	1041.977
A_67_P07237449	1895.605
A_67_P18310081	332.2727
A_67_P04179732	1207.159
A_67_P11239906	10991
A_67_P18309770	2747
A_67_P12224088	656.3902
A_67_P17050751	1417.143
A_67_P04179646	617.3864
A_67_P04577183	4778.048
A_67_P00412356	1244.723
A_67_P17050771	1064.682
A_53_P169099	129.9773
A_67_P17050779	2135.225
A_67_P20488842	33.7907
A_67_P12224073	102.8462
A_67_P18309983	210.0682
A_67_P18310025	636.5116
A_67_P10384356	2488.932
A_67_P18309737	201.1458
A_53_P123458	140.75
A_67_P11239913	2771.846
A_67_P02647726	457.093
A_67_P11239862	4219.615
A_67_P05034452	145.9512
A_67_P05034416	222.175
A_67_P03802808	72.83333
A_67_P17050486	2392.256
A_67_P11239828	2031.436
A_67_P11239967	8520.857
A_53_P130489	157.4889
A_67_P08756343	402.1951
A_53_P120953	144.3571
A_67_P20488854	24275.02
A_67_P02647671	87.23077
A_67_P11239889	6225.386
A_67_P02647548	182
A_67_P00966050	138.9024
A_67_P18310020	184.881
A_67_P03304797	355.8542
A_67_P10384440	789.7381
A_67_P20488932	278.8222
A_67_P18309551	1222.023
A_67_P11239968	4214.609
A_67_P18309450	220.5909
A_67_P11239875	6602.905
A_67_P02647567	50.09756
A_67_P12224716	76.95349
A_67_P05034434	1095.136
A_67_P12223950	225.3333
A_67_P18309605	723.725
A_67_P07812202	71.57143
A_67_P04577331	4525.14
A_67_P18309958	117.0238
A_67_P18310110	750.1579
A_67_P11239890	10108.17
A_67_P10384231	149.5366
A_67_P05034360	131.7632
A_67_P07812031	133.0455
A_67_P00729942	151.2326
A_67_P18309551	1211.359
A_67_P18309930	322.2857
A_67_P20488923	124.6744
A_53_P151628	78.71053
A_67_P04577310	8311.468
A_67_P05034319	131.6304
A_67_P10384467	1159.262
A_67_P18310097	65.43902
A_67_P17050688	1973.467
A_67_P00412358	5179.163
A_67_P11239956	3244.907
A_67_P05034319	143.6667
A_67_P18309832	149.4889
A_67_P18786278	843.3721
A_67_P17050803	1225.884
A_67_P11240148	4122.217
A_67_P11240066	2392
A_67_P18309801	132.7907
A_67_P04212454	135.2143
A_67_P10384383	153
A_67_P02249659	1962.617
A_67_P00254287	145.2222
A_67_P12224804	743.2609
A_67_P00729932	55.59091
A_67_P07237405	2047.326
A_67_P20488947	349.7273
A_67_P10384267	852.7073
A_67_P12223912	221.6047
A_67_P05034781	129.8409
A_67_P11239874	4729.205
A_67_P05034321	50.78049
A_67_P04577329	8441.349
A_67_P17050527	1002.405
A_67_P18309643	715.925
A_67_P18309824	271.439
A_67_P12224722	1955.667
A_67_P17050766	1416.14
A_67_P07237395	2435.364
A_67_P12223896	1224.444
A_67_P18786256	899.2979
A_67_P04179714	6120.61
A_67_P18309758	145.9091
A_67_P11240164	3209.891
A_67_P05034879	107.4545
A_67_P07237364	1947.024
A_67_P18786230	517.4444
A_67_P02647552	135.814
A_67_P12223906	144.2821
A_67_P07812301	407.9024
A_67_P10773463	155.9556
A_67_P18309451	344.25
A_67_P20444930	479.5238
A_67_P08458746	217.8333
A_67_P00412304	2990.442
A_67_P17050521	9089.889
A_67_P10773457	550.3864
A_67_P04577140	4177.233
A_67_P05034872	135.2727
A_67_P17050510	1544.488
A_67_P20444920	2211.756
A_67_P05034373	109.0976
A_67_P05034398	104.25
A_67_P02647703	291.6444
A_67_P11240011	7592.432
A_67_P11239891	13829.37
A_67_P18309430	256.2791
A_67_P11240018	6402.69
A_67_P18309521	2349.75
A_67_P20445014	1017.886
A_67_P18309594	196.6216
A_67_P12223925	159.7857
A_67_P20444892	652.6341
A_67_P12224752	159.7907
A_67_P18309967	1049.318
A_67_P12224864	82.04545
A_67_P10773404	255.6458
A_67_P05036945	134.6
A_67_P18309395	273.9362
A_67_P00514700	591.0526
A_67_P02647627	164.1026
A_67_P02647663	127.5682
A_67_P00729933	56.05263
A_67_P00729940	39.18182
A_67_P02249653	3549.143
A_67_P18310011	691.3421
A_67_P18309495	230.1522
A_67_P12224148	1596.805
A_67_P11239803	3710.023
A_67_P12224036	38.10417
A_67_P12223861	99.54545
A_67_P02647701	160
A_67_P12223927	181.1136
A_67_P18309535	936.6744
A_67_P02647743	167.7317
A_67_P20444957	648.8293
A_67_P12224772	1080.024
A_67_P03304818	198.9762
A_67_P18309673	496.6444
A_67_P12224033	113.125
A_67_P18309834	144.186
A_67_P10384374	631.4103
A_67_P02647642	160.4773
A_67_P18310061	657.3415
A_67_P17050650	2213.682
A_67_P11239818	2746.6
A_67_P12224067	225.5111
A_67_P02249666	470.3333
A_67_P12224080	93.87234
A_67_P02647682	76.93478
A_67_P02647701	163.3958
A_67_P03304845	322.6744
A_67_P12224070	4261.619
A_67_P17050596	3327.465
A_67_P10384372	1206.227
A_67_P12223903	163.2791
A_67_P10384290	1165.395
A_67_P11240032	8888.867
A_67_P04577251	1981.977
A_67_P20445017	527.5
A_67_P02647618	110.7381
A_67_P20444988	500.3902
A_67_P12224101	645.3043
A_67_P20445015	207.6596
A_67_P18786204	343.561
A_67_P11240207	2530
A_67_P03304803	374.3415
A_67_P18309414	1104.31
A_67_P10773449	199.4186
A_67_P20488913	5844.045
A_67_P18309622	1881.349
A_67_P02647698	58.24444
A_67_P11240128	1776.533
A_67_P00254291	379.0526
A_67_P03802826	150.8049
A_67_P02647724	207.7619
A_67_P18786199	998.878
A_67_P10384354	839.2683
A_67_P12223939	177.7381
A_67_P04577301	3858.591
A_67_P00412354	6563.064
A_67_P07237503	4912.977
A_67_P03802821	195.6889
A_67_P18310015	331.6944
A_67_P11240021	1252.304
A_67_P18309575	146.6977
A_67_P12224827	572.9318
A_67_P07237442	2066.952
A_67_P07237368	13242.41
A_67_P11240221	1922.667
A_67_P04577162	6750.674
A_67_P08015601	66.78049
A_67_P12224703	156.2381
A_67_P12224793	47.17073
A_67_P02249688	523.8372
A_67_P10384283	575.3158
A_67_P02647661	88.76744
A_67_P20488890	8220.07
A_67_P11239984	6164.744
A_67_P18309439	1472.326
A_67_P10773389	1216.841
A_67_P18309663	521.3333
A_67_P10384460	1123.364
A_67_P10384301	1262.419
A_67_P20444896	242.0435
A_67_P17050652	4423.089
A_67_P18309675	884.5897
A_67_P20444969	292.5714
A_67_P05034364	420.3784
A_67_P12224854	978.7857
A_67_P18309897	267.7391
A_67_P20444894	464.7073
A_67_P18309723	517.5
A_67_P07812223	135.8182
A_67_P10384246	2622.049
A_67_P12224885	153.8696
A_67_P04577328	4296.795
A_67_P18309473	1043.442
A_67_P10384268	1526.095
A_67_P04359837	338.8095
A_67_P18309766	269.4634
A_67_P11240107	8668.932
A_67_P02647671	90.35417
A_67_P17050713	948.3953
A_67_P11239856	2976.689
A_67_P02647644	89.1087
A_67_P18309504	311.0238
A_67_P18309631	50.3913
A_53_P169573	156.175
A_67_P11240151	1495.044
A_67_P11240206	9531.31
A_67_P08756380	265.8913
A_67_P20444946	2080.318
A_67_P11240025	19731.64
A_67_P18309956	137.4419
A_67_P18309589	95.56818
A_67_P12224354	16469.86
A_67_P04577180	6896.455
A_67_P03802844	68.60976
A_67_P00412266	2286.533
A_67_P10384454	842.4419
A_67_P10773391	982.913
A_67_P10384327	709.5128
A_67_P12224754	204.5854
A_67_P07237317	1619.558
A_67_P07812148	258.619
A_67_P00412291	1282.047
A_67_P12223909	96.275
A_67_P12224880	182.7073
A_67_P02249683	2787.711
A_67_P20444886	416.7561
A_67_P17050677	798.3864
A_67_P07812275	117
A_67_P12224796	468.55
A_67_P18310008	219.0714
A_67_P11240034	4439.136
A_67_P18786221	751.175
A_67_P12224124	465.9512
A_67_P02647698	57.57143
A_53_P146412	122.9
A_67_P05034817	460.907
A_67_P20488903	5249.978
A_67_P11240125	4562.822
A_67_P04179654	1082.795
A_67_P17050622	2149.846
A_67_P08775927	14250.24
A_67_P08756322	158.7674
A_67_P07812158	304.1915
A_67_P00412351	2986.833
A_67_P12224672	225.3636
A_67_P04577250	2695.467
A_67_P12224868	173.9524
A_67_P04112768	312.3409
A_67_P12224843	128.8333
A_67_P08472185	224.7692
A_67_P00412278	5890.372
A_67_P07812123	597.5476
A_67_P00126485	240.4286
A_67_P18309933	291.4048
A_67_P20488907	2781.857
A_67_P04577195	5673.289
A_67_P18309805	202.5652
A_67_P18309853	136.2553
A_67_P17050684	1287.095
A_67_P09196154	140.5122
A_67_P20488934	439.5854
A_67_P12224692	269.6341
A_67_P17050753	2069.698
A_67_P03802843	82.67391
A_67_P10384485	1097.795
A_67_P18310108	109.4286
A_67_P11240139	7266.644
A_67_P07237452	1068.683
A_67_P18309696	247.5778
A_67_P20445027	1292.463
A_67_P10384218	953.7955
A_67_P02647573	475.6
A_67_P12223876	66.4186
A_67_P07237366	2289.936
A_67_P07812131	213.5952
A_67_P18309585	385.1163
A_67_P07812310	403.5319
A_53_P153143	124.6087
A_67_P11240071	3925.683
A_67_P11240061	7233.362
A_67_P04577169	4437.93
A_67_P02249685	928.5652
A_67_P17050507	3824.047
A_67_P20488841	35.54545
A_67_P05034447	534.5116
A_67_P10384359	433.0238
A_67_P03802853	53.73684
A_67_P12224811	217.7907
A_67_P09104328	359.1905
A_67_P20488931	228.1463
A_67_P18309749	224.2
A_67_P10384418	1401.714
A_67_P17050601	2698.023
A_67_P10384441	1013.605
A_67_P10384236	1881.632
A_67_P11240222	7992.048
A_67_P12224097	936.175
A_67_P20445024	284.1163
A_67_P11239904	6992.146
A_67_P18309584	290.4884
A_67_P05034459	1436.415
A_67_P01295470	492.5455
A_67_P04179618	706.2667
A_67_P18309664	107.6809
A_67_P18309980	766.0952
A_67_P20444853	515.5349
A_67_P02249665	3108.286
A_67_P02647578	203.9318
A_67_P05034387	181.5581
A_67_P03304846	356.6744
A_67_P18309598	246.9091
A_67_P18786254	379.4091
A_67_P03816322	215
A_67_P05034782	116.1333
A_67_P18786198	453.7727
A_67_P05963217	169.7391
A_67_P10384330	344.0435
A_67_P17050704	2132.3
A_67_P12223848	108.5116
A_67_P05034363	191.6222
A_67_P02647742	202.413
A_53_P117157	161.3043
A_67_P12223859	170.1957
A_67_P17050510	1549.405
A_67_P12224685	155.425
A_67_P08015597	194.5957
A_67_P05034382	190.0233
A_67_P07812092	165.0233
A_67_P07812298	555.7317
A_67_P17050766	1218.475
A_67_P11239860	5083.409
A_67_P18786255	540.2391
A_67_P04359829	265.5
A_67_P05034779	104.0213
A_67_P04577219	7159.5
A_67_P07237452	959.3913
A_67_P12223970	53.31915
A_67_P02647681	137.6977
A_67_P18309557	235.8864
A_67_P11239874	4113.349
A_67_P18786222	1013.711
A_67_P20444989	155.0217
A_67_P17050550	1786.558
A_67_P02647591	249.4783
A_67_P18310076	300.9778
A_67_P10384375	550.7292
A_67_P20444962	381.5128
A_67_P18309409	212.0732
A_67_P18309991	5975.878
A_67_P10384296	655.1463
A_67_P17050748	1323.761
A_67_P04179722	887.7045
A_67_P17050651	2319.295
A_67_P12224683	54.17391
A_67_P18309690	1098.892
A_67_P18309847	267.6383
A_67_P00254291	312.0227
A_67_P05034798	177.907
A_67_P12224637	556.9318
A_67_P17050492	2573.604
A_67_P00412350	8158.432
A_67_P07812235	239.6585
A_67_P11239994	3944.952
A_67_P11240076	2708.698
A_67_P03304847	77.06818
A_67_P11240152	4399.34
A_67_P07237443	1358.905
A_67_P10773452	477.15
A_67_P07237449	1836.791
A_67_P10384368	508.7073
A_67_P00412292	3311.571
A_67_P00254286	187.9231
A_67_P07812088	214.587
A_67_P20444847	313.3171
A_67_P12223944	1549.625
A_67_P05034329	154.7619
A_67_P10773452	510.2619
A_67_P00412349	1240.705
A_67_P18309835	253.875
A_67_P10384398	2433.814
A_67_P00412386	8491.174
A_67_P18309578	274.1951
A_67_P12223847	235.4634
A_67_P11240093	6223.707
A_67_P07812143	95.71111
A_67_P17050698	1789.048
A_67_P02647683	242.8293
A_67_P04179641	850.525
A_67_P02647769	136.2619
A_67_P18309942	547.413
A_67_P18309908	201.9333
A_67_P10384254	705.1707
A_67_P17050670	3584.391
A_67_P11239839	1052.689
A_67_P11240133	8537.022
A_67_P11239785	4978.575
A_67_P20488839	71.06977
A_67_P07812144	98.02326
A_67_P12223959	146.381
A_67_P02647672	308.0952
A_67_P11239957	6208.182
A_67_P18309520	1133.651
A_67_P07237442	1982.136
A_67_P02249649	408.3333
A_67_P12223994	119
A_67_P18309686	105.093
A_67_P11240073	8295.366
A_67_P07812210	178.175
A_67_P18309831	134.1951
A_67_P12224084	521.625
A_67_P08756653	216.8095
A_67_P18309781	449.8864
A_53_P146412	150.1628
A_67_P12224095	485
A_67_P10384484	2367.023
A_67_P18309520	1131.659
A_67_P18786235	632
A_67_P12224769	1190.978
A_67_P00126493	1594.833
A_67_P18309977	669.7778
A_67_P00729956	130.5625
A_67_P17050707	943.3617
A_67_P18309830	114.3953
A_67_P18309791	151.9773
A_67_P11240104	6317.068
A_67_P18309811	317.093
A_67_P18309541	144.5556
A_67_P08756392	420.9348
A_67_P08756344	396.2609
A_67_P00126480	1365.911
A_67_P17050791	2421.023
A_67_P07812139	161.6364
A_67_P18309446	493.6304
A_67_P18309498	91.84091
A_67_P05034881	141.9767
A_67_P05034330	37.83721
A_67_P05034443	254.1951
A_67_P20488910	12695.39
A_67_P00254301	378.7021
A_67_P18309593	485.5435
A_67_P10384293	3340.465
A_67_P12224679	96.02083
A_67_P00412280	8765.951
A_67_P18309883	909.2381
A_67_P20444886	510.093
A_67_P17050698	1840.714
A_67_P18309842	113.7727
A_67_P11239944	11145.13
A_67_P12224067	232.7273
A_67_P18309543	119.3636
A_67_P03802844	68.89362
A_67_P00011948	268.8095
A_67_P12224766	201.7368
A_67_P18310003	2081.409
A_67_P12223846	1488.854
A_67_P00126493	1435.023
A_67_P17050683	2284.792
A_67_P02249674	1484.07
A_67_P04359853	552.575
A_67_P12224154	960.3913
A_67_P12224754	202.9
A_67_P02647724	201.3023
A_67_P18309996	211.7143
A_67_P03304785	507.2391
A_67_P20444941	298.9024
A_67_P11240179	2633.256
A_67_P08756382	955.4651
A_67_P07812329	137.475
A_67_P12224036	32.17073
A_67_P07237410	3426.116
A_67_P07812084	213.9318
A_67_P07812121	220
A_67_P04577281	10222.62
A_67_P18310112	639.0714
A_67_P18309408	197.9773
A_67_P20445013	681.6591
A_67_P07812286	145.7083
A_67_P11240098	4856.244
A_67_P02647657	168.5349
A_67_P04577272	5495.644
A_67_P02647552	110.0851
A_67_P20444848	590.4
A_67_P18309887	52.4186
A_67_P05034436	332.8605
A_67_P20444976	1411.902
A_67_P11240124	1880.63
A_67_P10773391	1056.545
A_67_P07812021	137.625
A_67_P03304846	295.7949
A_67_P04359846	176.15
A_67_P12223957	437.9545
A_67_P18309529	416.0976
A_67_P20444945	588.2381
A_67_P02647654	104.2683
A_67_P00412333	3035.591
A_67_P18309413	705.4318
A_67_P17050765	795.587
A_67_P20444962	464.0976
A_67_P18786280	832.0455
A_67_P07237308	1146.738
A_67_P02647734	439.7381
A_67_P18309408	198.0233
A_67_P10773523	334.2927
A_67_P03756606	164.3571
A_67_P11240098	5713.489
A_67_P12223845	206.1429
A_67_P04179659	915.5
A_67_P20445026	856.5349
A_67_P18309762	379.587
A_67_P00412312	637.0667
A_67_P10384253	2198.915
A_67_P04577260	2205.318
A_67_P11239945	4384.979
A_67_P07812168	386.1556
A_67_P10384226	1695.841
A_67_P04179717	967.0465
A_67_P00126466	1499.256
A_67_P05034401	183.1556
A_67_P18309528	150.0976
A_67_P17050511	2874.705
A_67_P08196539	179.65
A_67_P00729970	65.07143
A_67_P11240108	12227.91
A_67_P00412319	6911.436
A_67_P20444927	494.7209
A_53_P110068	245.0976
A_67_P12224793	47.40909
A_67_P12223849	220.0682
A_67_P18309404	505.0556
A_67_P07812250	271.725
A_67_P12224803	100.2558
A_67_P12224166	279.8261
A_67_P07237452	1131.614
A_67_P18786180	142.95
A_67_P05034319	153.9268
A_67_P12224094	305.9091
A_53_P168816	131.027
A_67_P18309763	269.45
A_67_P00412368	9074.136
A_67_P04577291	11890.09
A_67_P04577213	6861.047
A_67_P18309428	1740.523
A_67_P08756348	615.7857
A_67_P00549995	195.4667
A_67_P18309875	588.1739
A_67_P00254296	1040.432
A_67_P18309735	276.2273
A_67_P11240066	2358.174
A_67_P02647722	39.53846
A_67_P18309451	336.6087
A_67_P20488949	44.41463
A_67_P11240066	2289.773
A_67_P02647545	51.52381
A_67_P04577179	5317.071
A_67_P02647768	209.119
A_67_P02647681	157.4419
A_67_P00126482	547.7727
A_67_P12223842	204.8372
A_67_P12223957	506.7442
A_67_P12224883	215.5833
A_67_P07812310	420.875
A_67_P18309408	213.7143
A_67_P02249682	1196.86
A_53_P171993	147
A_67_P12223878	78.77273
A_67_P02647671	95.33333
A_67_P07812037	146.6098
A_67_P18309851	180.6458
A_67_P18309465	205.6
A_67_P12224676	165.0698
A_67_P00729970	59.59091
A_67_P18309463	1090.022
A_67_P18786194	102.8298
A_67_P04577169	4120.891
A_67_P03802815	76.28889
A_67_P04577225	3271.591
A_67_P18309615	388.7609
A_67_P07812316	236.1395
A_67_P20488932	295.4186
A_67_P10384370	177.1628
A_67_P11240026	14066.98
A_67_P10384213	830.3488
A_67_P07812019	183.119
A_67_P18309787	391.2821
A_67_P10384446	453.9767
A_67_P10384490	2267.925
A_67_P07812043	180.4773
A_67_P07237368	11088.32
A_67_P18309516	104.0227
A_67_P12224864	74.26667
A_67_P10384261	1066.477
A_67_P11239806	3705.881
A_67_P12224784	104.3171
A_67_P12224753	201.0455
A_67_P07812202	72.80952
A_67_P04577229	3413.864
A_67_P18309584	279.2222
A_67_P05034407	111.6444
A_67_P07237317	1687.884
A_67_P07620252	116.7857
A_67_P17050529	1127.78
A_67_P07812167	207.9286
A_67_P00412373	4083.225
A_67_P02647701	166.4878
A_67_P12224711	225.1795
A_67_P07812150	209.275
A_67_P17050551	2383.341
A_67_P12224775	399.7381
A_53_P100398	210.0682
A_67_P02647549	378.4634
A_67_P11240062	3579.319
A_67_P00729944	85.26667
A_67_P10384405	1115.933
A_67_P02647634	67.33333
A_67_P10384224	3461.024
A_67_P12223968	113.8261
A_67_P02647659	129.4468
A_67_P12224685	121.6977
A_67_P18786183	1161.913
A_67_P12224692	291.9767
A_67_P10384463	1243.047
A_67_P18309822	174
A_67_P12224766	201.1915
A_67_P02647748	100.4048
A_67_P10384218	868.359
A_67_P18786260	964.0682
A_67_P00412296	3102.318
A_67_P02647721	169.8605
A_67_P18310106	167.025
A_67_P12223964	199.0732
A_67_P12224717	78.65854
A_67_P00412283	3179.326
A_67_P18309462	255.4722
A_67_P12224055	411.4146
A_67_P18309391	145.2632
A_67_P08756338	181.6977
A_67_P18309841	32.25581
A_67_P18309592	352.4878
A_67_P10384480	1071.548
A_67_P10384434	1909.864
A_67_P11239911	11868.29
A_67_P02647677	245.3023
A_67_P12223971	124.9333
A_67_P12224043	1160.683
A_67_P20488850	3289.619
A_67_P04179607	347.3953
A_67_P17050631	4465.886
A_67_P04179630	2169.548
A_67_P11240145	3315.178
A_67_P20444845	225.3043
A_67_P18309833	224.6279
A_67_P11240085	8838.558
A_67_P00412300	2221.13
A_67_P18786273	330.2195
A_67_P20488947	449.0698
A_67_P02647756	133.7857
A_67_P18309692	445.4545
A_67_P20444890	462.7826
A_67_P18310106	232.7381
A_67_P18309814	467.0465
A_67_P10773506	331.7955
A_67_P18309531	1355.209
A_67_P10773415	546.1364
A_67_P17050701	1603.37
A_67_P05034804	232.8049
A_67_P12223857	123.4737
A_67_P04179722	1164.333
A_67_P02647602	122.5227
A_67_P18309661	169.7209
A_67_P18310099	395.9762
A_67_P04577330	1293.884
A_67_P18309946	314.9333
A_67_P04577167	7148.2
A_67_P18309870	279.5581
A_67_P03300999	273.8667
A_67_P12224700	90.19565
A_67_P10384481	881.7857
A_67_P10773414	1669.045
A_67_P20444898	444.3023
A_67_P20488839	80.56522
A_67_P11239945	4402.047
A_53_P169099	125.5106
A_67_P00126462	1449.69
A_67_P11239974	9115.095
A_67_P12224742	151.8837
A_67_P18309477	253.7073
A_67_P05034828	126.8837
A_67_P12224712	173.1628
A_67_P18309764	401.6364
A_67_P12224741	981.2857
A_67_P12223984	222.1951
A_67_P12223996	196.7805
A_67_P18309614	3305.167
A_67_P11240138	10530.49
A_67_P18309394	777.15
A_67_P11240110	8409.432
A_67_P11240034	4743.318
A_67_P04359827	273.275
A_67_P04212454	139.8511
A_67_P11239952	4122.956
A_67_P10384229	2203.071
A_67_P18310056	194.1429
A_67_P12224828	230.2326
A_67_P18309836	143.6667
A_67_P18310095	406.8049
A_67_P00126473	1365.78
A_67_P04577258	5241.119
A_67_P12224820	205.75
A_67_P18309998	240.2143
A_67_P07812188	135.5349
A_67_P12223905	115.9048
A_67_P07651960	126.1951
A_67_P06450078	113.2439
A_67_P04577316	2519.757
A_67_P02249651	1047.5
A_67_P02647587	3824.318
A_67_P18309836	121.3556
A_67_P05034855	125.9773
A_67_P02647593	142.6667
A_67_P12223930	163.6
A_67_P20488924	116.1111
A_67_P04577328	3632.818
A_67_P18309903	270.8571
A_67_P12223943	297.8372
A_67_P11239918	4824.487
A_67_P20488908	8690.795
A_67_P02647715	270.2979
A_67_P05034445	190.0227
[truncated: 44,140 more rows]
